# Supplementary material for: Anti PD-1/Anti PDL-1 Inhibitors in Advanced Gastroesophageal Cancers: A Systematic Review and Meta-Analysis of Phase 2/3 Randomized Controlled Trials
Source: Pharmaceutics. 2022 Sep 15;14(9):1953. doi: 10.3390/pharmaceutics14091953 (PMC9501109; doi:10.3390/pharmaceutics14091953)
Supplement: Supplementary file 1 [file pharmaceutics-14-01953-s001.zip]

Archive with 1 entries (1 files):
- pharmaceutics-1833730-supplementary.pdf
